# Supplementary material for: A robust gene expression signature for NASH in liver expression data
Source: Sci Rep. 2022 Feb 16;12:2571. doi: 10.1038/s41598-022-06512-0 (PMC8850484; doi:10.1038/s41598-022-06512-0)
Supplement: Supplementary file 2 — Supplementary Information 2. [file 41598_2022_6512_MOESM2_ESM.xlsx]

## Sheet: TableS1 Signature_gene_union
EntrezID	Symbol	[NASH]vs[NAFLD+HC]	[NASH]vs[HC]	[NASH]vs[NAFLD]	[NASH+NAFLD]vs[HC]	[NAFLD]vs[HC]	[NAFLD]vs[NASH+HC]
14	AAMP	NA	NA	-0.785813	NA	NA	NA
10257	ABCC4	NA	NA	0.952591	NA	NA	NA
122970	ACOT4	NA	NA	-0.717291	NA	NA	NA
23597	ACOT9	0.705512	0.923299	NA	NA	NA	NA
55811	ADCY10	-0.896358	-1.19233	NA	-0.932399	NA	NA
10149	ADGRG2	NA	NA	0.647499	NA	NA	NA
153	ADRB1	NA	NA	NA	NA	-0.799228	NA
154	ADRB2	NA	NA	-0.899453	NA	NA	NA
158	ADSL	NA	NA	NA	NA	0.810446	NA
191	AHCY	-1.11605	-1.17073	-0.991201	NA	NA	NA
57016	AKR1B10	1.42716	NA	1.42434	NA	NA	NA
115701	ALPK2	NA	0.689357	NA	NA	NA	NA
144193	AMDHD1	-0.750956	-1.02638	NA	-0.794035	NA	NA
51129	ANGPTL4	NA	-0.791981	NA	NA	NA	NA
147463	ANKRD29	1.09154	1.30993	NA	NA	NA	NA
54851	ANKRD49	0.778049	NA	NA	NA	NA	NA
312	ANXA13	1.07285	1.1988	NA	0.693208	NA	NA
302	ANXA2	0.962626	NA	0.89822	NA	NA	NA
307	ANXA4	1.00251	NA	NA	NA	NA	NA
308	ANXA5	0.733261	0.930005	NA	NA	NA	NA
319	APOF	NA	-1.22883	NA	-0.832451	NA	NA
282679	AQP11	NA	NA	-0.792906	NA	NA	NA
100506084	ARL17B	0.865949	1.03906	NA	0.718191	NA	NA
10550	ARL6IP5	NA	0.766593	NA	NA	NA	NA
10109	ARPC2	NA	0.762538	NA	NA	NA	NA
10094	ARPC3	0.800826	0.951568	NA	NA	NA	NA
374569	ASPG	-0.732779	NA	NA	NA	NA	NA
80063	ATF7IP2	NA	NA	NA	NA	0.759738	NA
482	ATP1B2	NA	NA	0.778197	NA	-0.986393	-0.883596
9114	ATP6V0D1	NA	NA	NA	NA	0.689542	NA
526	ATP6V1B2	0.71219	0.921266	NA	NA	NA	NA
529	ATP6V1E1	0.906944	NA	NA	NA	NA	NA
27087	B3GAT1	NA	-0.726742	NA	NA	NA	NA
586	BCAT1	NA	NA	1.00923	NA	NA	NA
23786	BCL2L13	NA	NA	-0.733226	NA	NA	NA
154743	BMT2	NA	0.80567	NA	NA	NA	NA
552900	BOLA2	NA	0.819881	NA	NA	NA	NA
7832	BTG2	NA	NA	0.815087	NA	NA	NA
54494	C11orf71	-1.05659	NA	-1.21899	NA	NA	NA
401152	C4orf3	NA	0.891342	NA	0.742915	NA	NA
8912	CACNA1H	NA	NA	-0.807659	NA	NA	NA
10486	CAP2	NA	NA	0.864658	NA	NA	NA
822	CAPG	0.971277	1.23505	NA	NA	NA	NA
834	CASP1	0.915172	1.07873	0.68201	0.690099	NA	NA
79820	CATSPERB	NA	NA	1.15342	NA	NA	NA
858	CAV2	0.784357	0.870523	NA	NA	NA	NA
875	CBS	-0.762818	-0.855043	NA	NA	NA	NA
57639	CCDC146	NA	NA	1.26842	NA	NA	NA
120935	CCDC38	-0.735002	-0.922459	NA	NA	NA	NA
285331	CCDC66	NA	0.802947	NA	NA	NA	NA
151887	CCDC80	NA	NA	0.696545	NA	NA	NA
914	CD2	NA	NA	1.01835	NA	NA	NA
100133941	CD24	NA	NA	1.04327	NA	NA	NA
916	CD3E	NA	NA	0.837547	NA	NA	NA
917	CD3G	1.09674	NA	1.03159	NA	NA	NA
1043	CD52	NA	1.33737	NA	1.10394	NA	NA
965	CD58	0.761717	0.766942	0.869458	NA	NA	NA
966	CD59	NA	NA	0.700224	NA	NA	NA
56882	CDC42SE1	NA	NA	0.807654	NA	NA	NA
389118	CDHR4	NA	-0.676739	NA	NA	NA	NA
203611	CDY2B	NA	-0.656059	NA	NA	NA	NA
201161	CENPV	-0.9276	-1.00409	-0.948114	NA	NA	NA
200373	CFAP221	NA	NA	1.27655	NA	NA	NA
29082	CHMP4A	NA	1.23206	NA	0.928684	NA	NA
83539	CHST9	1.35048	1.50587	1.19223	0.841204	NA	NA
51647	CIAO2B	NA	NA	NA	NA	0.774135	NA
10519	CIB1	NA	NA	NA	NA	NA	0.700664
51192	CKLF	NA	0.711038	NA	NA	NA	NA
79827	CLMP	NA	NA	0.835192	NA	NA	NA
202333	CMYA5	NA	NA	NA	-0.688968	NA	NA
28958	COA3	NA	NA	NA	NA	0.731335	NA
1277	COL1A1	NA	NA	1.05131	NA	NA	NA
1278	COL1A2	NA	NA	1.37612	NA	NA	NA
1281	COL3A1	NA	NA	0.910232	NA	NA	NA
1282	COL4A1	NA	NA	NA	NA	NA	-0.71122
1290	COL5A2	0.757788	0.72623	NA	NA	NA	NA
51397	COMMD10	NA	0.819955	NA	NA	NA	NA
29099	COMMD9	NA	NA	NA	NA	0.837395	NA
1311	COMP	NA	NA	0.791841	NA	NA	NA
1327	COX4I1	NA	0.779666	NA	NA	NA	NA
1359	CPA3	0.94479	0.915685	NA	NA	NA	NA
10815	CPLX1	NA	-0.780071	NA	NA	NA	NA
1443	CSH2	NA	-0.739133	NA	NA	NA	NA
1476	CSTB	0.867351	1.15996	NA	NA	NA	NA
220429	CTAGE10P	NA	-0.79049	NA	NA	NA	NA
1493	CTLA4	NA	NA	NA	NA	-0.858823	NA
1513	CTSK	NA	NA	1.22273	NA	NA	NA
23316	CUX2	-0.781227	-0.923606	NA	NA	NA	NA
3627	CXCL10	0.968742	NA	NA	NA	NA	NA
4283	CXCL9	NA	0.994698	NA	NA	NA	NA
51700	CYB5R2	0.718713	0.843461	NA	NA	NA	NA
1571	CYP2E1	NA	NA	-0.942818	NA	NA	NA
26528	DAZAP1	NA	-0.780912	NA	NA	NA	NA
1634	DCN	NA	NA	1.24517	NA	NA	NA
1649	DDIT3	NA	NA	NA	NA	NA	0.725534
1667	DEFA1	0.667487	0.975419	NA	NA	NA	NA
1672	DEFB1	1.49471	1.8644	NA	1.14861	0.705961	NA
55789	DEPDC1B	NA	NA	0.787517	NA	NA	NA
64150	DIO3OS	NA	NA	NA	-0.788794	NA	NA
27121	DKK4	NA	-0.86108	NA	NA	NA	NA
28514	DLL1	NA	NA	NA	NA	NA	-0.715748
63946	DMRTC2	NA	NA	NA	NA	-0.778704	-0.687733
548645	DNAJC25	NA	NA	-1.1676	NA	NA	NA
22826	DNAJC8	NA	NA	NA	NA	0.924572	NA
23549	DNPEP	NA	NA	-0.815271	NA	NA	NA
81704	DOCK8	NA	NA	0.98762	NA	NA	NA
57171	DOLPP1	NA	NA	NA	NA	NA	0.685637
64180	DPEP3	NA	NA	NA	NA	-0.656701	NA
1808	DPYSL2	1.1305	1.09907	1.26401	NA	NA	NA
128338	DRAM2	NA	0.782208	NA	NA	NA	NA
1837	DTNA	1.36852	1.81231	1.49155	NA	NA	NA
284254	DYNAP	NA	-0.787613	NA	NA	NA	NA
6993	DYNLT1	1.13411	1.75233	NA	1.50806	NA	NA
84650	EBPL	NA	NA	-0.85322	NA	NA	NA
29904	EEF2K	-0.911793	-1.19824	NA	NA	NA	NA
114327	EFHC1	NA	NA	0.743059	NA	NA	NA
80303	EFHD1	-0.896447	-1.2035	NA	-0.731163	NA	NA
133584	EGFLAM	-0.77121	-0.981828	NA	NA	NA	NA
1967	EIF2B1	NA	NA	NA	0.729969	NA	NA
2004	ELK3	NA	NA	0.717679	NA	NA	NA
51705	EMCN	NA	NA	1.01906	NA	NA	NA
10436	EMG1	NA	NA	NA	NA	0.848465	NA
5168	ENPP2	1.17716	NA	NA	NA	NA	NA
953	ENTPD1	1.00928	0.978439	1.2775	NA	NA	NA
285203	EOGT	NA	NA	0.745216	NA	NA	NA
2047	EPHB1	NA	-0.75777	NA	NA	NA	NA
2150	F2RL1	0.778113	NA	0.743637	NA	NA	NA
2167	FABP4	1.34137	1.59569	NA	1.02458	NA	NA
2171	FABP5	NA	NA	NA	0.863661	NA	NA
63901	FAM111A	0.842346	1.03654	NA	NA	NA	NA
338094	FAM151A	NA	NA	-0.843505	NA	NA	NA
26017	FAM32A	NA	NA	NA	NA	NA	0.752577
153643	FAM81B	NA	NA	NA	NA	-0.684235	NA
2191	FAP	NA	NA	1.48169	NA	NA	NA
10667	FARS2	NA	NA	NA	NA	0.690013	NA
2195	FAT1	1.27924	1.55655	1.06883	0.934162	NA	NA
10516	FBLN5	NA	NA	1.46406	NA	NA	NA
9637	FEZ2	0.714136	NA	NA	NA	NA	NA
2326	FMO1	1.17092	1.517	NA	1.12805	NA	NA
23048	FNBP1	NA	NA	NA	NA	NA	-0.800871
2303	FOXC2	NA	NA	NA	NA	-0.691772	NA
2359	FPR3	0.72343	NA	0.771864	NA	NA	NA
100288801	FRG2C	NA	-0.816402	NA	NA	NA	NA
79981	FRMD1	NA	-0.78312	NA	NA	NA	NA
2564	GABRE	0.935379	1.06124	NA	NA	NA	NA
57452	GALNT16	NA	NA	0.643961	NA	NA	NA
2621	GAS6	NA	0.737222	NA	NA	NA	NA
23464	GCAT	-0.906885	-0.963013	-0.970154	NA	NA	NA
2639	GCDH	-0.867135	NA	-0.880546	NA	NA	NA
9615	GDA	NA	0.70227	NA	NA	NA	NA
79833	GEMIN6	NA	NA	NA	NA	NA	0.79751
81577	GFOD2	NA	NA	-0.924338	NA	NA	NA
126326	GIPC3	NA	-0.683933	NA	NA	NA	NA
51218	GLRX5	NA	NA	-0.708955	NA	NA	NA
51280	GOLM1	0.746592	0.782165	NA	NA	NA	NA
92344	GORAB	0.919134	1.15813	NA	NA	NA	NA
10457	GPNMB	NA	NA	1.11192	NA	NA	NA
27239	GPR162	NA	-0.672703	NA	NA	NA	NA
9283	GPR37L1	NA	NA	NA	NA	-0.889523	-0.698194
54112	GPR88	NA	NA	NA	-0.919195	NA	NA
79774	GRTP1	-0.844121	NA	-0.719574	NA	NA	NA
1687	GSDME	0.906742	1.08108	NA	NA	NA	NA
2982	GUCY1A1	NA	NA	1.06443	NA	NA	NA
3003	GZMK	0.876323	0.922803	NA	NA	NA	NA
8334	H2AC6	NA	NA	NA	NA	0.892452	NA
9563	H6PD	NA	-1.10727	NA	NA	NA	NA
23354	HAUS5	NA	NA	NA	NA	-0.736788	NA
3040	HBA2	NA	NA	NA	0.690577	NA	NA
55869	HDAC8	NA	0.92476	NA	0.882825	0.924169	NA
3074	HEXB	0.756995	NA	NA	NA	NA	NA
80201	HKDC1	NA	NA	1.27859	NA	NA	NA
3241	HPCAL1	NA	-0.727617	NA	NA	NA	NA
60495	HPSE2	NA	NA	NA	NA	NA	-0.632716
51171	HSD17B14	NA	NA	-0.776287	NA	NA	NA
51668	HSPB11	0.66545	1.02113	NA	NA	NA	NA
126393	HSPB6	NA	NA	NA	NA	NA	-0.808411
3385	ICAM3	NA	NA	-0.805242	NA	NA	NA
3428	IFI16	NA	NA	1.07778	NA	NA	NA
51098	IFT52	NA	0.740683	NA	NA	NA	NA
3479	IGF1	-0.794417	-1.02978	NA	-0.807783	NA	NA
3483	IGFALS	-1.02053	-1.12799	NA	NA	NA	NA
3490	IGFBP7	NA	NA	1.66816	NA	NA	NA
9235	IL32	0.940083	1.26019	NA	0.916178	NA	NA
3613	IMPA2	-0.871401	-0.913111	NA	NA	NA	NA
51447	IP6K2	0.828077	1.02929	NA	NA	NA	NA
3655	ITGA6	0.754222	0.934772	NA	NA	NA	NA
3685	ITGAV	1.07027	NA	0.980971	NA	NA	NA
3697	ITIH1	-0.832412	NA	-0.852032	NA	NA	NA
3704	ITPA	NA	NA	NA	NA	0.835963	NA
84522	JAGN1	NA	NA	-0.972233	NA	NA	NA
58494	JAM2	NA	NA	0.742175	NA	NA	-0.682774
120425	JAML	NA	NA	0.888255	NA	NA	NA
163782	KANK4	NA	NA	-0.746997	NA	NA	NA
3765	KCNJ9	NA	NA	NA	NA	-0.662161	NA
115207	KCTD12	NA	NA	0.803942	NA	NA	NA
9365	KL	NA	NA	NA	NA	-0.70212	NA
89857	KLHL6	NA	NA	1.07244	NA	NA	NA
3820	KLRB1	NA	0.736855	NA	NA	NA	NA
9735	KNTC1	NA	NA	0.753831	NA	NA	NA
85294	KRTAP2-4	NA	NA	NA	NA	-0.695579	NA
200634	KRTCAP3	NA	-0.807303	NA	NA	NA	NA
10319	LAMC3	NA	NA	1.69947	NA	NA	-0.688255
3931	LCAT	NA	NA	-0.899908	NA	NA	NA
3945	LDHB	0.969005	0.86807	NA	NA	NA	NA
23641	LDOC1	NA	NA	NA	NA	-0.735848	-0.778399
116842	LEAP2	NA	1.25448	NA	1.02783	NA	NA
3959	LGALS3BP	NA	NA	NA	0.693096	NA	NA
100288695	LIMS4	NA	NA	1.33868	NA	NA	NA
390876	LOC390876	NA	1.31975	NA	NA	NA	NA
84171	LOXL4	NA	NA	0.979443	NA	NA	NA
4023	LPL	0.944679	1.03319	0.747134	NA	NA	NA
4038	LRP4	NA	NA	NA	-0.720791	NA	NA
27257	LSM1	NA	NA	NA	NA	0.763967	NA
4060	LUM	NA	NA	1.56864	NA	NA	NA
116372	LYPD1	NA	NA	0.811657	NA	NA	NA
55219	MACO1	-0.836796	NA	-1.00553	NA	NA	NA
55506	MACROH2A2	NA	1.56049	NA	1.18386	NA	NA
10916	MAGED2	NA	0.91392	NA	0.867986	NA	NA
84441	MAML2	NA	NA	1.13373	NA	NA	NA
57134	MAN1C1	NA	-0.836223	NA	NA	NA	NA
4082	MARCKS	NA	NA	0.980509	NA	NA	NA
4143	MAT1A	-1.01202	-1.05549	NA	NA	NA	NA
4175	MCM6	NA	NA	0.981562	NA	NA	NA
4190	MDH1	NA	0.970123	NA	NA	NA	NA
9443	MED7	NA	0.959041	NA	NA	NA	NA
145282	MIPOL1	NA	0.725022	NA	NA	NA	NA
406894	MIR101-2	NA	-0.951385	NA	NA	NA	NA
406958	MIR182	NA	-0.824786	NA	NA	NA	NA
7681	MKRN3	NA	NA	0.653638	NA	NA	NA
283078	MKX	NA	NA	NA	NA	-0.824586	NA
4291	MLF1	NA	NA	NA	NA	-0.887111	NA
79817	MOB3B	NA	NA	NA	NA	NA	-0.719581
10205	MPZL2	0.781431	1.19662	NA	1.03641	NA	NA
3140	MR1	NA	NA	0.854344	NA	NA	NA
22808	MRAS	NA	1.10385	1.25073	NA	NA	NA
64928	MRPL14	NA	NA	NA	NA	NA	0.709947
51069	MRPL2	-0.967397	-0.929158	NA	NA	NA	NA
10573	MRPL28	NA	NA	NA	NA	0.758464	NA
54460	MRPS21	0.91003	NA	NA	NA	NA	NA
4490	MT1B	-0.918081	-1.03067	NA	NA	NA	NA
4494	MT1F	NA	NA	-0.921899	NA	NA	NA
4495	MT1G	NA	NA	-0.974627	NA	NA	NA
4496	MT1H	NA	NA	-0.81059	NA	NA	NA
644314	MT1IP	NA	-1.16545	NA	NA	NA	NA
4499	MT1M	NA	NA	-1.08431	NA	NA	NA
4501	MT1X	NA	NA	-1.16787	NA	NA	NA
4502	MT2A	NA	NA	-0.694313	NA	NA	NA
25902	MTHFD1L	NA	NA	0.708815	NA	NA	NA
4524	MTHFR	NA	-0.660934	NA	NA	NA	NA
54587	MXRA8	NA	NA	0.88091	NA	NA	NA
4646	MYO6	0.73416	0.859427	NA	NA	NA	NA
29053	NA	-1.22507	-1.6853	NA	NA	NA	NA
642726	NA	NA	NA	NA	0.745519	0.825795	NA
646632	NA	NA	NA	NA	NA	1.0464	0.941259
147990	NA	NA	-1.44499	NA	NA	NA	NA
284702	NA	NA	NA	1.52567	NA	NA	NA
400535	NA	NA	NA	-0.776789	NA	NA	NA
10529	NEBL	NA	0.796063	NA	NA	NA	NA
140825	NEURL2	NA	NA	-0.863566	NA	NA	NA
8602	NOP14	NA	-0.776102	NA	NA	NA	NA
4883	NPR3	0.764067	0.770005	NA	NA	NA	NA
283869	NPW	NA	NA	NA	-0.748615	NA	NA
4929	NR4A2	NA	NA	NA	NA	-0.790203	NA
8439	NSMAF	NA	NA	0.669266	NA	NA	NA
286053	NSMCE2	0.720056	1.08891	NA	0.830734	NA	NA
26873	OPLAH	-0.741682	-1.02892	NA	-0.745415	NA	NA
10133	OPTN	0.750296	1.0991	NA	NA	NA	NA
403273	OR5H14	NA	-0.675605	NA	NA	NA	NA
338662	OR8D4	NA	NA	NA	NA	-0.657466	NA
100128731	OST4	NA	NA	NA	NA	1.37136	NA
29763	PACSIN3	-0.96711	-1.17994	-0.837702	NA	NA	NA
55824	PAG1	NA	NA	0.70135	NA	NA	NA
54956	PARP16	NA	NA	-0.926997	NA	NA	NA
64881	PCDH20	-0.676913	-0.887027	NA	-0.819371	NA	NA
26577	PCOLCE2	NA	NA	-0.928275	NA	NA	NA
5144	PDE4D	NA	NA	NA	NA	NA	-0.735888
5175	PECAM1	NA	NA	NA	NA	NA	-0.762087
100131801	PET100	NA	NA	NA	NA	NA	0.902902
5201	PFDN1	NA	0.760569	NA	NA	NA	NA
27315	PGAP2	NA	NA	-0.724113	NA	NA	NA
254295	PHYHD1	NA	NA	-0.675655	NA	NA	NA
5284	PIGR	NA	NA	0.845415	NA	NA	NA
55650	PIGV	NA	NA	-0.774531	NA	NA	NA
55011	PIH1D1	NA	NA	NA	NA	0.753844	NA
11145	PLAAT3	-0.773443	-0.808986	NA	NA	NA	NA
5328	PLAU	NA	NA	0.748433	NA	NA	NA
5355	PLP2	0.702692	0.912489	NA	NA	NA	NA
5456	POU3F4	NA	-0.715368	NA	NA	NA	NA
5459	POU4F3	NA	-0.66137	NA	NA	NA	NA
5502	PPP1R1A	NA	NA	-1.17683	NA	NA	NA
343071	PRAMEF10	0.823385	NA	0.70117	NA	NA	NA
118471	PRAP1	NA	NA	NA	NA	NA	0.697816
9055	PRC1	NA	NA	0.751882	NA	NA	NA
5052	PRDX1	NA	NA	NA	NA	0.816001	NA
5563	PRKAA2	0.782708	NA	0.756992	NA	NA	NA
5694	PSMB6	NA	NA	NA	NA	NA	0.738033
5702	PSMC3	NA	NA	NA	NA	0.774068	NA
5710	PSMD4	NA	NA	NA	NA	0.782995	NA
139221	PWWP3B	NA	NA	1.02891	NA	NA	NA
11031	RAB31	NA	NA	0.769398	NA	NA	NA
5898	RALA	0.976456	0.963618	NA	NA	NA	NA
5918	RARRES1	0.688636	NA	0.764379	NA	NA	NA
91608	RASL10B	-0.701159	-0.86984	NA	NA	NA	NA
83937	RASSF4	0.735543	0.867738	NA	0.669994	NA	NA
5925	RB1	NA	NA	0.755746	NA	NA	NA
64080	RBKS	NA	NA	NA	NA	0.760971	0.717338
84972	RBM14	-1.06434	NA	NA	NA	NA	NA
5939	RBMS2	NA	NA	NA	NA	NA	-0.763188
55920	RCC2	NA	NA	0.763694	NA	NA	NA
8490	RGS5	NA	NA	NA	NA	-0.764735	NA
6039	RNASE6	0.836499	NA	0.956569	NA	NA	NA
8153	RND2	NA	NA	-0.701391	NA	NA	NA
55298	RNF121	NA	NA	NA	NA	0.887648	NA
91445	RNF185	NA	NA	NA	NA	0.70314	NA
26831	RNU5A-1	NA	NA	-1.01016	NA	NA	NA
4920	ROR2	NA	NA	NA	NA	NA	-0.728745
6164	RPL34	NA	NA	NA	NA	NA	0.691236
100529097	RPL36A-HNRNPH2	0.840061	0.911286	NA	NA	NA	NA
6132	RPL8	NA	NA	NA	NA	0.707073	NA
441876	RPS16P1	1.26348	1.36489	NA	NA	NA	NA
441518	RTL8B	NA	NA	1.20867	NA	NA	NA
64108	RTP4	0.806717	NA	NA	NA	NA	NA
10069	RWDD2B	NA	NA	NA	NA	0.733214	NA
6275	S100A4	NA	NA	0.787613	NA	NA	NA
6295	SAG	NA	NA	NA	NA	-0.730525	NA
57167	SALL4	-0.709982	-0.878798	NA	NA	NA	NA
154075	SAMD3	0.749906	NA	NA	NA	NA	NA
219285	SAMD9L	NA	NA	0.763625	NA	NA	NA
58506	SCAF1	NA	-0.72594	NA	NA	NA	NA
27244	SESN1	NA	NA	0.644953	NA	NA	NA
83667	SESN2	NA	NA	-0.967445	NA	NA	NA
6499	SKIV2L	-0.82236	-0.910031	NA	NA	NA	NA
114836	SLAMF6	NA	0.756798	NA	NA	NA	NA
56833	SLAMF8	0.715857	NA	0.716367	NA	NA	NA
6558	SLC12A2	NA	NA	NA	NA	NA	-0.715278
117247	SLC16A10	-0.881505	-0.961851	-0.872995	NA	NA	NA
10998	SLC27A5	-0.720371	-0.777451	-0.696572	NA	NA	NA
140679	SLC32A1	NA	-0.672954	NA	NA	NA	NA
159371	SLC35G1	NA	NA	0.966045	NA	NA	NA
57181	SLC39A10	0.909864	NA	NA	NA	NA	NA
8501	SLC43A1	NA	NA	-0.912803	NA	NA	NA
28968	SLC6A16	-0.826817	-0.975003	-0.74247	NA	NA	NA
55106	SLFN12	NA	NA	1.03554	NA	NA	NA
162394	SLFN5	NA	NA	0.936969	NA	NA	NA
64093	SMOC1	-0.877772	-1.03813	NA	NA	NA	NA
23583	SMUG1	NA	NA	NA	NA	NA	0.759041
11267	SNF8	NA	NA	-0.756085	NA	NA	NA
26800	SNORD49A	NA	NA	-0.835994	NA	NA	NA
79622	SNRNP25	NA	NA	NA	NA	NA	0.745689
6627	SNRPA1	0.693085	0.949012	NA	0.834154	NA	NA
494197	SPANXN5	NA	-0.689929	NA	NA	NA	NA
54558	SPATA6	NA	NA	0.888162	NA	NA	NA
65244	SPATS2	NA	NA	0.934355	NA	NA	NA
10653	SPINT2	NA	NA	NA	0.738634	NA	NA
6696	SPP1	1.14612	1.42162	1.12084	0.817108	NA	NA
6697	SPR	NA	NA	NA	NA	NA	0.703137
6709	SPTAN1	NA	NA	1.02295	NA	NA	NA
171546	SPTSSA	NA	1.0949	NA	NA	NA	NA
57522	SRGAP1	NA	NA	0.754341	NA	NA	NA
8406	SRPX	NA	NA	0.828257	NA	NA	NA
51188	SS18L2	NA	NA	NA	NA	0.980615	0.796774
647087	STMP1	0.787291	0.885896	NA	NA	NA	NA
10923	SUB1	0.747827	NA	NA	NA	NA	NA
55959	SULF2	0.823702	0.940214	0.737186	NA	NA	NA
25777	SUN2	-0.81065	NA	NA	NA	NA	NA
56241	SUSD2	NA	NA	1.13826	NA	NA	NA
258010	SVIP	NA	0.814293	NA	NA	NA	NA
6894	TARBP1	0.946827	1.20571	NA	0.735027	NA	NA
83439	TCF7L1	NA	NA	NA	-1.33008	NA	-0.695213
100134934	TEN1	NA	NA	-1.22261	NA	NA	NA
55714	TENM3	NA	NA	-0.77806	NA	NA	NA
7058	THBS2	NA	NA	1.20888	NA	NA	NA
7064	THOP1	-0.853228	-0.841637	NA	NA	NA	NA
7076	TIMP1	NA	NA	0.799352	NA	NA	NA
51284	TLR7	NA	NA	0.828647	NA	NA	NA
55374	TMCO6	-0.847775	-1.00826	NA	NA	NA	NA
83862	TMEM120A	NA	NA	-0.919528	NA	NA	NA
55260	TMEM143	-0.764234	-0.948394	NA	NA	NA	NA
55314	TMEM144	0.772565	NA	0.862518	NA	NA	NA
201799	TMEM154	0.894542	1.25067	NA	0.96258	NA	NA
55858	TMEM165	NA	NA	0.705396	NA	NA	NA
56900	TMEM167B	NA	1.13353	NA	1.0446	NA	NA
29100	TMEM208	NA	NA	NA	NA	1.06848	0.858962
120224	TMEM45B	1.05389	1.35933	NA	NA	NA	NA
100507404	TMLHE-AS1	-0.854241	-0.905049	NA	NA	NA	NA
7114	TMSB4X	NA	0.928529	NA	NA	NA	NA
23043	TNIK	NA	NA	NA	NA	NA	-0.745221
63923	TNN	NA	-0.720175	NA	NA	NA	NA
7143	TNR	NA	NA	NA	NA	-0.7139	NA
7152	TOP1P2	NA	NA	NA	-0.784558	NA	NA
27095	TRAPPC3	NA	NA	NA	NA	NA	0.737939
54209	TREM2	1.05837	1.16325	0.862509	NA	NA	NA
10102	TSFM	NA	NA	NA	NA	0.761028	0.674072
128553	TSHZ2	0.758638	0.843031	NA	NA	NA	NA
10099	TSPAN3	NA	0.847576	NA	0.714263	NA	NA
57348	TTYH1	NA	NA	NA	NA	NA	-0.635375
51807	TUBA8	NA	NA	-0.769625	NA	NA	NA
81027	TUBB1	NA	NA	-1.0205	NA	NA	NA
7286	TUFT1	NA	-0.79624	NA	NA	NA	NA
7295	TXN	0.809771	0.860487	0.780149	NA	NA	NA
10628	TXNIP	NA	NA	0.886078	NA	NA	NA
124402	UBALD1	NA	-0.715304	NA	NA	NA	NA
10537	UBD	1.55697	1.71055	1.32494	NA	NA	NA
92912	UBE2Q2	NA	1.01452	NA	NA	NA	NA
7342	UBP1	0.898594	1.17795	0.679773	NA	NA	NA
54659	UGT1A3	NA	NA	NA	-1.12352	-0.843525	NA
79799	UGT2A3	NA	1.10811	NA	NA	NA	NA
7389	UROD	NA	NA	NA	NA	NA	0.710398
11023	VAX1	NA	-0.84432	NA	NA	NA	NA
1462	VCAN	NA	NA	1.08462	NA	NA	NA
7429	VIL1	-0.708692	-1.05694	NA	-0.937286	-0.877961	NA
11311	VPS45	0.942517	1.36476	NA	0.975584	NA	NA
23558	WBP2	-0.910311	-1.29985	NA	NA	NA	NA
55255	WDR41	NA	0.741278	NA	NA	NA	NA
65268	WNK2	NA	NA	0.727795	NA	NA	-0.659409
152641	WWC2-AS2	NA	NA	-0.855854	NA	NA	NA
56949	XAB2	-0.719223	NA	NA	NA	NA	NA
7534	YWHAZ	NA	0.693133	NA	NA	NA	NA
10009	ZBTB33	0.803355	1.05622	NA	0.796166	NA	NA
253461	ZBTB38	NA	NA	0.820128	NA	NA	NA
219654	ZCCHC24	NA	NA	-0.871875	NA	NA	NA
131540	ZDHHC19	NA	NA	NA	NA	-0.806549	NA
9839	ZEB2	NA	NA	0.759447	NA	NA	NA
84107	ZIC4	NA	NA	NA	NA	-0.741338	NA
79797	ZNF408	-0.731995	-0.82852	NA	NA	NA	NA
285676	ZNF454	NA	NA	NA	NA	-0.755749	NA
118472	ZNF511	NA	NA	-0.814572	NA	NA	NA
79970	ZNF767P	NA	0.89428	NA	NA	NA	NA
